# Supplementary material for: Oxysterol Induces Expression of 60 kDa Chaperone Protein on Cell Surface of Microglia
Source: Int J Mol Sci. 2024 Aug 21;25(16):9073. doi: 10.3390/ijms25169073 (PMC11354638; doi:10.3390/ijms25169073)
Supplement: Supplementary file 1 [file ijms-25-09073-s001.zip]

Archive with 1 entries (1 files):
- ijms-3180410-supplementary.xlsx
