# Supplementary material for: Oxysterol Induces Expression of 60 kDa Chaperone Protein on Cell Surface of Microglia
Source: Int J Mol Sci. 2024 Aug 21;25(16):9073. doi: 10.3390/ijms25169073 (PMC11354638; doi:10.3390/ijms25169073)
Supplement: Supplementary file 1 [file ijms-25-09073-s001.zip › ijms-3180410-supplementary.xlsx]

## Sheet: Sheet1
Database	NCBInr 20140918
Taxonomy	Homo sapiens (human) (283,120 sequences)
Timestamp	13 Apr 2021 at 05:04:41 GMT
Type of search	MS/MS Ion Search
Quantitation	None
Enzyme	Trypsin
Fixed modifications	Carbamidomethyl (C)
Variable modifications	Oxidation (M)
Mass values	Monoisotopic
Protein mass	Unrestricted
Peptide mass tolerance	20 ppm
Fragment mass tolerance	0.1 Da
Max missed cleavages	1
Instrument type	ESI-QUAD-TOF
Number of queries	3054
Significance threshold p<	0.05
Max. number of families	AUTO
Ions score or expect cut-off	0
Preferred taxonomy	All entries
Filters:	Num. of significant unique sequences >= 2
Family	Member	Database	Accession	Score	Mass	Num. of matches	Num. of significant matches	Num. of sequences	Num. of significant sequences	emPAI	Description
1	1	NCBInr	gi|31542947	1831	61187	83	70	44	38	17.1	60 kDa heat shock protein, mitochondrial [Homo sapiens]
1	2	NCBInr	gi|222476522	124	19880	9	6	8	6	2.51	60 kDa chaperonin [Homo sapiens]
2	1	NCBInr	gi|48762932	756	60153	37	31	29	26	5.64	T-complex protein 1 subunit theta isoform 1 [Homo sapiens]
3	1	NCBInr	gi|13384620	556	51230	41	32	30	25	8.19	heterogeneous nuclear ribonucleoprotein K isoform 2 [Mus musculus]
4	1	NCBInr	gi|35505	471	58411	27	22	24	21	3.56	pyruvate kinase [Homo sapiens]
5	1	NCBInr	gi|4758868	382	61263	20	15	15	12	1.45	prolyl 4-hydroxylase subunit alpha-2 isoform 1 precursor [Homo sapiens]
6	2	NCBInr	gi|63252886	318	61214	24	16	20	16	2.01	prolyl 4-hydroxylase subunit alpha-1 isoform 1 precursor [Homo sapiens]
7	1	NCBInr	gi|2656092	285	61082	19	18	16	15	2.24	proteasome subunit p58 [Homo sapiens]
8	1	NCBInr	gi|122921194	282	65173	21	15	19	14	1.64	Chain A, Crystal Structure Of Protein Phosphatase 2a (Pp2a) Holoenzyme With The Catalytic Subunit Carboxyl Terminus Truncated
8	2	NCBInr	gi|158257982	154	74135	10	7	9	7	0.49	unnamed protein product [Homo sapiens]
9	1	NCBInr	gi|4557014	275	59947	15	11	15	11	1.17	catalase [Homo sapiens]
10	1	NCBInr	gi|339647	271	57468	17	12	15	10	1.24	thyroid hormone binding protein precursor [Homo sapiens]
11	1	NCBInr	gi|7242140	258	69922	13	10	12	10	0.83	ATP-dependent Clp protease ATP-binding subunit clpX-like, mitochondrial precursor [Homo sapiens]
12	1	NCBInr	gi|5803181	257	63227	22	17	20	16	1.91	stress-induced-phosphoprotein 1 isoform b [Homo sapiens]
13	1	NCBInr	gi|7656991	240	53899	12	9	12	9	1.02	coronin-1C isoform b [Homo sapiens]
14	1	NCBInr	gi|12804225	230	59887	18	15	13	11	1.17	Unknown (protein for IMAGE:3543711), partial [Homo sapiens]
15	1	NCBInr	gi|3273228	206	70848	11	9	11	9	0.71	very-long-chain acyl-CoA dehydrogenase [Homo sapiens]
16	1	NCBInr	gi|4507813	202	55674	15	10	15	10	1.13	UDP-glucose 6-dehydrogenase isoform 1 [Homo sapiens]
17	1	NCBInr	gi|347543829	196	58583	10	7	10	7	0.65	dihydropyrimidinase-related protein 2 isoform 3 [Homo sapiens]
18	1	NCBInr	gi|18028283	191	69372	15	12	14	12	1.08	very-long-chain acyl-CoA dehydrogenase VLCAD [Homo sapiens]
19	1	NCBInr	gi|1730288	183	68506	14	11	12	9	0.85	acetolactate synthase homolog [Homo sapiens]
20	1	NCBInr	gi|119595527	181	69602	9	6	9	6	0.44	phosphatidylinositol binding clathrin assembly protein, isoform CRA_d [Homo sapiens]
21	1	NCBInr	gi|12017959	172	60693	16	11	16	11	1.15	C1orf28 [Homo sapiens]
22	1	NCBInr	gi|551450	165	59082	12	7	11	6	0.53	splicing factor SF3a60 [Homo sapiens]
23	1	NCBInr	gi|158255720	161	67422	9	7	9	7	0.55	unnamed protein product [Homo sapiens]
25	1	NCBInr	gi|13926071	147	65773	9	8	8	7	0.57	U4/U6.U5 tri-snRNP-associated 65 kDa protein [Homo sapiens]
26	1	NCBInr	gi|6841482	143	52922	7	6	4	4	0.37	HSPC130 [Homo sapiens]
27	1	NCBInr	gi|13276641	138	61919	5	5	5	5	0.41	hypothetical protein [Homo sapiens]
28	1	NCBInr	gi|4502643	134	58444	13	9	13	9	0.91	T-complex protein 1 subunit zeta isoform a [Homo sapiens]
29	1	NCBInr	gi|1809248	127	58131	11	9	8	7	0.66	siah binding protein 1 [Homo sapiens]
30	1	NCBInr	gi|11545863	122	61808	12	9	10	9	0.85	methylcrotonoyl-CoA carboxylase beta chain, mitochondrial [Homo sapiens]
31	1	NCBInr	gi|93004078	120	64429	9	9	9	9	0.8	2-hydroxyacyl-CoA lyase 1 isoform a [Homo sapiens]
32	1	NCBInr	gi|177783	113	61344	8	7	7	6	0.51	Ro ribonucleoprotein [Homo sapiens]
33	1	NCBInr	gi|19923475	109	56049	10	4	10	4	0.35	tRNA (adenine(58)-N(1))-methyltransferase non-catalytic subunit TRM6 isoform 1 [Homo sapiens]
34	1	NCBInr	gi|1353248	106	62169	4	3	4	3	0.23	pyrroline-5-carboxylate dehydrogenase [Homo sapiens]
35	1	NCBInr	gi|2529707	98	60722	4	4	4	4	0.32	Hpast [Homo sapiens]
37	1	NCBInr	gi|36049	94	69430	9	5	6	4	0.28	unnamed protein product [Homo sapiens]
38	1	NCBInr	gi|16751921	94	11391	4	4	3	3	1.93	dermcidin isoform 1 preproprotein [Homo sapiens]
39	1	NCBInr	gi|32097	93	11317	7	6	4	4	3.26	unnamed protein product [Homo sapiens]
40	1	NCBInr	gi|4406579	91	48747	2	2	2	2	0.19	Unknown [Homo sapiens]
41	1	NCBInr	gi|913393	89	61010	4	2	4	2	0.15	nucleoprotein interactor 1 [Homo sapiens]
42	1	NCBInr	gi|1263196	87	64938	6	5	6	5	0.38	AICAR formyltransferase/IMP cyclohydrolase bifunctional enzyme [Homo sapiens]
43	1	NCBInr	gi|624704	86	80989	2	2	2	2	0.11	putative transmembrane protein precursor [Homo sapiens]
44	1	NCBInr	gi|21361647	81	59997	5	5	4	4	0.32	putative adenosylhomocysteinase 2 isoform a [Homo sapiens]
45	1	NCBInr	gi|389886539	81	66450	9	5	8	5	0.37	torsin-1A-interacting protein 1 isoform 1 [Homo sapiens]
46	1	NCBInr	gi|4506243	80	59767	6	5	6	5	0.42	polypyrimidine tract-binding protein 1 isoform a [Homo sapiens]
47	1	NCBInr	gi|34193987	77	58891	8	6	7	5	0.43	KDEL (Lys-Asp-Glu-Leu) containing 2 [Homo sapiens]
48	1	NCBInr	gi|6715568	74	59335	3	3	3	3	0.24	serine/threonine-protein phosphatase 2B catalytic subunit alpha isoform isoform 1 [Homo sapiens]
49	1	NCBInr	gi|927415	71	70960	2	2	2	2	0.13	carnitine acetyltransferase [Homo sapiens]
50	1	NCBInr	gi|31092	69	50437	3	3	3	3	0.28	unnamed protein product [Homo sapiens]
51	1	NCBInr	gi|4827050	68	56489	2	2	2	2	0.16	ubiquitin carboxyl-terminal hydrolase 14 isoform a [Homo sapiens]
52	1	NCBInr	gi|5031635	68	18719	4	2	4	2	0.56	cofilin-1 [Homo sapiens]
53	1	NCBInr	gi|22476866	60	66784	2	2	2	2	0.13	ARL6IP2 [Homo sapiens]
54	1	NCBInr	gi|2443814	60	55253	7	3	6	3	0.26	myristoyl CoA:protein N-myristoyltransferase [Homo sapiens]
57	1	NCBInr	gi|5453607	58	59842	3	3	3	3	0.24	T-complex protein 1 subunit eta isoform a [Homo sapiens]
58	1	NCBInr	gi|4503523	58	64560	3	3	3	3	0.22	eukaryotic translation initiation factor 3 subunit D [Homo sapiens]
59	1	NCBInr	gi|119572797	55	55126	6	2	5	2	0.17	nucleobindin 1, isoform CRA_b [Homo sapiens]
60	1	NCBInr	gi|11863154	57	57630	6	2	6	2	0.16	coatomer subunit delta isoform 1 [Homo sapiens]
61	1	NCBInr	gi|7023454	56	49000	2	2	2	2	0.19	unnamed protein product [Homo sapiens]
66	1	NCBInr	gi|5771523	54	57370	2	2	2	2	0.16	3-phosphoglycerate dehydrogenase [Homo sapiens]
67	1	NCBInr	gi|5031703	54	52189	3	2	3	2	0.18	ras GTPase-activating protein-binding protein 1 [Homo sapiens]
72	1	NCBInr	gi|28374365	49	42803	3	3	3	3	0.34	CARM1 protein, partial [Homo sapiens]
78	1	NCBInr	gi|1848077	44	40475	2	2	2	2	0.23	c-src [Homo sapiens]
79	1	NCBInr	gi|4504079	44	67922	4	2	4	2	0.13	glycosylphosphatidylinositol anchor attachment 1 protein [Homo sapiens]
83	1	NCBInr	gi|609412460	41	22455	3	2	3	2	0.45	Chain A, Crystal Structure Of Human Lnkh2b-h2a.z-anp32e
84	1	NCBInr	gi|194390294	37	52703	4	2	3	2	0.17	unnamed protein product [Homo sapiens]
89	1	NCBInr	gi|109157803	38	9016	4	3	4	3	2.88	Chain A, Crystal Structure Of The 9-10 8 Glycine Insertion Mutant Of Ubiquitin.
91	1	NCBInr	gi|4504901	33	58364	5	2	4	2	0.16	importin subunit alpha-3 [Homo sapiens]
93	1	NCBInr	gi|5281316	33	60048	2	2	2	2	0.15	transcription factor IIIC63 [Homo sapiens]
100	1	NCBInr	gi|1665723	29	55608	2	2	2	2	0.16	RPD3 protein [Homo sapiens]
102	1	NCBInr	gi|4508017	27	51002	2	2	2	2	0.18	BUB3-interacting and GLEBS motif-containing protein ZNF207 isoform a [Homo sapiens]
107	1	NCBInr	gi|4758762	23	63758	2	2	2	2	0.14	asparagine--tRNA ligase, cytoplasmic [Homo sapiens]
109	1	NCBInr	gi|55956899	22	62255	2	2	2	2	0.15	keratin, type I cytoskeletal 9 [Homo sapiens]
